# Supplementary material for: Study of Physicochemical Quality and Organic Contamination in Algerian Honey
Source: Foods. 2024 May 4;13(9):1413. doi: 10.3390/foods13091413 (PMC11083514; doi:10.3390/foods13091413)
Supplement: Supplementary file 1 [file foods-13-01413-s001.zip]

Archive with 1 entries (1 files):
- foods-2963108-supplementary.pdf
